# Supplementary material for: Electronic and Optical Properties of Atomic-Scale Heterostructure Based on MXene and MN (M = Al, Ga): A DFT Investigation
Source: Nanomaterials (Basel). 2021 Aug 30;11(9):2236. doi: 10.3390/nano11092236 (PMC8467826; doi:10.3390/nano11092236)
Supplement: Supplementary file 1 [file nanomaterials-11-02236-s001.zip]

Archive with 1 entries (1 files):
- nanomaterials-1310477-supplementary.pdf
